# Supplementary material for: The dispersal of planet-forming discs: theory confronts observations
Source: R Soc Open Sci. 2017 Apr 26;4(4):170114. doi: 10.1098/rsos.170114 (PMC5414277; doi:10.1098/rsos.170114)
Supplement: Accretion rates and hole size table for Fig.6 [file rsos170114supp1.txt]

Title: The Dispersal of Planet-forming discs: Theory confronts Observations
Authors: Ercolano & Pascucci
Table: Entries for Figure 5
================================================================================
Byte-by-byte Description of file: Macc_Rhole_Mdisk.txt
--------------------------------------------------------------------------------
  Format Units   Explanations
--------------------------------------------------------------------------------
  A15    ---     Sorce name
  A5     ---     SpTy
  F6.2   au      Size of the dust hole
  F7.3   MJup    Disk mass
  I1     ---     accreting=1
  F6.2   Msol/yr Log10(mass accretion rate) 
  A25     ---     Reference for the mass accretion rate
--------------------------------------------------------------------------------
Note: Dust holes and disk masses are from van der Marel et al. 2016
--------------------------------------------------------------------------------
           TCha     K0  140.00    7.800  1   -9.10  Keane et al. 2014
         RECX11     K5    6.00    1.100  1  -10.40  Lawson et al. 2004
          RECX5     M4   10.00    0.100  1  -10.30  Lawson et al. 2004
        CHXR22E   M3.5   45.00    0.100  1  -10.91  Manara et al. 2017
          ISO52     M4   30.00    0.900  1  -10.61  Manara et al. 2017
          CSCha     K2   60.00   20.900  1   -8.27  Manara et al. 2017
11094742-772629  M3.25    8.00    1.100  1   -9.25  Manara et al. 2017
            T54     K0  120.00    0.045  0   -9.53  Manara et al. 2017
            T21     G5  190.00    0.006  1   -8.30  Keane et al. 2014
          SZCha     K2   30.00   15.800  1   -7.79  Manara et al. 2017
            T35     K7   15.00    1.000  1   -8.94  Manara et al. 2017
    ISO-ChaII29     M0  190.00    0.200  0  -10.50  Spezzi et al. 2008
            T56   M0.5   10.00   10.600  1   -8.31  Manara et al. 2017
          CRCha     K0    1.10   55.600  1   -8.71  Manara et al. 2016
          WWCha     K5   50.00  106.100  1   -6.60  Manara et al. 2017
11062554-763341     M6   15.00    1.000  1  -10.74  Manara et al. 2017
            T25   M2.5   30.00    0.900  1   -8.90  Manara et al. 2014
          MPMus     K1    1.10   37.100  1   -9.35  Curran et al. 2011
       HD142527     F6  110.00  100.600  1   -7.16  Garcia-Lopez et al. 2006 
          Sz111   M1.5   60.00   26.100  1   -9.32  Alcala et al. 2014 
          Lup60   M4.5   16.00    1.000  0  -10.00  Keane et al. 2014
J160830.3-39061     M4    4.00    1.100  1   -9.04  Alcala et al. 2014
          Sz104     M5    2.00    0.100  1   -9.72  Alcala et al. 2014
           Sz91   M0.5  120.00    3.400  1   -8.85  Alcala et al. 2014
J160855.5-39023     M6    2.00    0.100  1   -9.81  Alcala et al. 2014
           Sz84     M5   70.00   14.500  1   -9.24  Alcala et al. 2014
       HD135344     F4   80.00   33.500  1   -8.27  Garcia-Lopez et al. 2006 
 RXJ1615.3-3255     K7   10.00  159.200  1   -8.50  Manara et al. 2014
       V4046Sgr     K5   16.00   34.300  1   -9.22  Curran et al. 2011
J163154.7-25032     K7    1.00    1.100  1   -8.30  Cieza et al. 2010
J163205.5-25023     M2    1.00    0.100  1   -7.30  Cieza et al. 2010
          WSB63     M2    4.00    2.600  1   -9.30  Cieza et al. 2010
          SR24S     K2   50.00   16.800  1   -7.15  Natta et al. 2006
 RXJ1633.9-2442     M0   20.00   10.100  1   -9.90  Cieza et al. 2010
          WSB60   M5.5    8.00   10.700  1   -8.90  Manara et al. 2014
J163115.7-24340     K5   20.00    1.000  1   -8.40  Cieza et al. 2010
J162245.4-24312     M2    2.00    0.400  1   -9.70  Manara et al. 2014
          IRS48     A0  120.00    3.000  1   -8.50  Follette et al. 2015
         DoAr44     K3   80.00    5.600  1   -8.20  Manara et al. 2014
           SR21     G3   60.00    7.800  1   -7.90  Manara et al. 2014
J162802.6-23550     M4    2.00    0.100  0  -11.00  Cieza et al. 2010
          oph62     M0    2.00    1.100  1   -9.20  Manara et al. 2014 
J162218.5-23214     K5    1.00    4.400  1   -8.00  Cieza et al. 2010
         DoAr28     K5   20.00   11.700  1   -8.40  Keane et al. 2014
J182813.5+000-2     K2    1.00  111.200  1   -5.08  Oliveira et al. 2009 
J182850.2+00095     K7    5.00    1.800  1   -9.59  Oliveira et al. 2009
J182911.5+00203     M2   10.00    1.100  0  -11.20  Manara et al. 2014
J182901.2+00293     M2   10.00   21.200  1   -7.60  Oliveira et al. 2009
        Serp127     M1   80.00   10.100  1   -9.80  Manara et al. 2014
J182935.6+00350     K7   25.00    1.000  1  -10.24  Oliveira et al. 2009
J182955.3+00493     A2  180.00   18.600  1  -10.09  Oliveira et al. 2009
J183008.6+00584     K5    1.00   11.100  1  -10.82  Oliveira et al. 2009
          DMTau     M1    4.00   32.800  1   -8.20  Manara et al. 2014
         UXTauA     K2   50.00    7.000  1   -9.30  Keane et al. 2014
         MWC758     A8   25.00    9.800  1   -6.05  Donehew & Brittain 2011
        DHTauAB     M1    1.10    5.600  1   -8.30  Najita et al. 2007
          IPTau     M0  100.00    2.200  1   -9.10  Najita et al. 2007
        V819Tau     K7  150.00    0.028  0   -8.48  Najita et al. 2007
          RYTau     G1    2.00   11.100  1   -7.20  Keane et al. 2014
         LkCa19     K0  190.00    0.006  0   -9.62  Najita et al. 2007
          ABAur     A0    1.10    8.200  1   -6.85  Garcia-Lopez et al. 2006 
         ASR118     K4    2.00    2.900  1  -10.20  Merin et al. 2010
J034434.8+31565     M3    5.00    1.100  1   -8.00  Merin et al. 2010
       IC348-67  M0.75    2.00   11.800  0  -10.20  Cieza et al 2012
   LkH-alpha330     G3  120.00   44.700  1   -7.80  Manara et al. 2014
J04300424+35222     M0   18.00   30.500  1   -9.30  Cieza et al 2012
J04303235+35361     M0    4.00    0.500  1   -9.50  Cieza et al 2012
J04304004+35421     K7   25.00    2.000  1   -9.90  Cieza et al 2012
J160044.5-41553     K0    1.10    7.400  1   -7.70  Romero et al. 2012
J190058.1-36450  M0.75   14.00    0.100  1   -8.60  Romero et al. 2012
03445614+320915     K0    6.00    1.100  1   -9.40  Cieza et al 2012
03442156+321509     M2    2.00    3.700  0  -11.00  Cieza et al 2012
03442257+320153     M2    4.00    1.100  0  -11.00  Cieza et al 2012
04330422+292149     B9  160.00    0.007  0  -11.00  Cieza et al 2012
J160825.76-3906     M5    1.00    3.700  1   -9.47  Alcala et al. 2014
J130455.7-77394   M0.5    2.00   11.100  0  -11.00  Keane et al. 2014
          TWHya     K6   10.00   10.600  1   -9.17  Curran et al. 2011
         LkCa15     K3   80.00   29.000  1   -8.40  Manara et al. 2014
     CoKu-Tau-4     M1    6.00   10.800  0  -10.00  Najita et al. 2007
          GMAur     K5   30.00   50.600  1   -8.30  Manara et al. 2014
UScoJ155837.1-2     G7   20.00    1.000  1   -9.30  Pascucci et al. 2007
 RXJ1842.9-3532     K2  160.00   22.300  1   -8.80  Manara et al. 2014
 RXJ1852.3-3700     K2   10.00   21.200  1   -8.70  Manara et al. 2014
